# Supplementary material for: MsHDZ23, a Novel Miscanthus HD-ZIP Transcription Factor, Participates in Tolerance to Multiple Abiotic Stresses
Source: Int J Mol Sci. 2024 Mar 13;25(6):3253. doi: 10.3390/ijms25063253 (PMC10970430; doi:10.3390/ijms25063253)
Supplement: Supplementary file 1 [file ijms-25-03253-s001.zip]

Archive with 3 entries (3 files):
- Supplementary Figures.pdf
- Table S1 Identification and annotation of the Miscanthus sinesis HD-Zip gene family.xlsx
- Table S2 Primer Sequences.xlsx
