# Supplementary material for: MsHDZ23, a Novel Miscanthus HD-ZIP Transcription Factor, Participates in Tolerance to Multiple Abiotic Stresses
Source: Int J Mol Sci. 2024 Mar 13;25(6):3253. doi: 10.3390/ijms25063253 (PMC10970430; doi:10.3390/ijms25063253)
Supplement: Supplementary file 1 [file ijms-25-03253-s001.zip › Table S1 Identification and annotation of the Miscanthus sinesis HD-Zip gene family.xlsx]

## Sheet: Sheet1
Table S1 Identification and annotation of the Miscanthus sinesis HD-Zip gene family
Gene symbol	Gene loci	ldentity（%）	AlignmentLen	E-value	BitScore	SubjectDeflD	SubjectDef
MSHDZ1	Misin01G140700	74.82	850	0	1287	AT2G34710.1	Homeobox-leucine zipper family protein / lipid-binding START domain-containing protein
MSHDZ2	Misin01G230100	41.78	359	2.97e-62	204	AT1G69780.1	Homeobox-leucine zipper protein family
MSHDZ3	Misin01G234600	55.09	216	4.47e-63	205	AT5G06710.1	homeobox leucine zipper protein
MSHDZ4	Misin01G262000	48.34	271	1.88e-66	210	AT4G37790.1	Homeobox-leucine zipper protein family
MSHDZ5	Misin01G281400	57.74	239	6.99e-78	244	AT3G60390.1	homeobox-leucine zipper protein 3
MSHDZ6	Misin01G516200	70.46	826	0	1215	AT5G60690.1	Homeobox-leucine zipper family protein / lipid-binding START domain-containing protein
MSHDZ7	Misin02G133900	74.47	850	0	1279	AT2G34710.1	Homeobox-leucine zipper family protein / lipid-binding START domain-containing protein
MSHDZ8	Misin02G197400	69.46	825	0	1198	AT5G60690.1	Homeobox-leucine zipper family protein / lipid-binding START domain-containing protein
MSHDZ9	Misin02G223900	40.61	362	4.95e-60	198	AT1G69780.1	Homeobox-leucine zipper protein family
MSHDZ10	Misin02G257100	47.27	275	1.59e-64	205	AT4G37790.1	Homeobox-leucine zipper protein family
MSHDZ11	Misin02G271800	60.5	238	6.09e-79	247	AT3G60390.1	homeobox-leucine zipper protein 3
MSHDZ12	Misin02G422100	46.73	306	3.48e-62	201	AT4G37790.1	Homeobox-leucine zipper protein family
MSHDZ13	Misin02G460500	47.14	350	7.96e-86	264	AT1G69780.1	Homeobox-leucine zipper protein family
MSHDZ14	Misin02G509800	70.22	826	0	1215	AT5G60690.1	Homeobox-leucine zipper family protein / lipid-binding START domain-containing protein
MSHDZ15	Misin03G100100	37.59	705	2.8e-130	408	AT4G00730.1	Homeobox-leucine zipper family protein / lipid-binding START domain-containing protein
MSHDZ16	Misin03G157300	35.07	308	1.49e-44	155	AT3G01470.1	homeobox 1
MSHDZ17	Misin03G242400	55.43	884	0	891	AT4G00730.1	Homeobox-leucine zipper family protein / lipid-binding START domain-containing protein
MSHDZ18	Misin03G312200	41.71	211	2.77e-41	143	AT2G18550.1	homeobox protein 21
MSHDZ19	Misin04G176200	44.04	218	4.36e-42	149	AT3G01470.1	homeobox 1
MSHDZ20	Misin04G203900	79.17	144	5.05e-76	241	AT5G06710.1	homeobox leucine zipper protein
MSHDZ21	Misin04G215600	39.94	313	2.12e-56	185	AT4G40060.1	homeobox protein 16
MSHDZ22	Misin04G254200	59.01	788	0	875	AT4G00730.1	Homeobox-leucine zipper family protein / lipid-binding START domain-containing protein
MSHDZ23	Misin04G257500	70.53	95	1.23e-39	140	AT2G46680.1	homeobox7
MSHDZ24	Misin04G334400	43.66	213	6.48e-44	150	AT2G18550.1	homeobox protein 21
MSHDZ25	Misin05G030000	67.1	845	0	1189	AT1G52150.1	Homeobox-leucine zipper family protein / lipid-binding START domain-containing protein
MSHDZ26	Misin05G 102700	56.84	841	0	895	AT3G61150.1	homeodomain GLABROUS 1
MSHDZ27	Misin05G237400	58.29	211	1.4e-67	214	AT2G01430.1	homeobox-leucine zipper protein 17
MSHDZ28	Misin06G010900	68.12	847	0	1203	AT1G52150.1	Homeobox-leucine zipper family protein / lipid-binding START domain-containing protein
MSHDZ29	Misin06G059300	57.78	855	0	898	AT4G00730.1	Homeobox-leucine zipper family protein / lipid-binding START domain-containing protein
MSHDZ30	Misin06G208100	57.28	213	9.39e-67	210	AT2G01430.1	homeobox-leucine zipper protein 17
MSHDZ31	Misin06G269600	48.21	643	0	564	AT1G79840.6	HD-ZIPIV family of homeobox-leucine zipper protein with lipid-binding START domain-containing protein
MSHDZ32	Misin07G124400	69.99	763	0	1046	AT4G04890.2	protodermal factor 2
MSHDZ33	Misin07G287300	67.91	187	2.8e-79	250	AT5G06710.1	homeobox leucine zipper protein
MSHDZ34	Misin07G314200	48.74	199	2.44e-53	177	AT3G01470.1	homeobox 1
MSHDZ35	Misin07G495400	48.87	266	6.52e-68	217	AT3G01470.1	homeobox 1
MSHDZ36	Misin07G507100	56.29	700	0	782	AT1G73360.1	homeodomain GLABROUS 11
MSHDZ37	Misin08G267900	48.33	269	8.31e-68	217	AT3G01470.1	homeobox 1
MSHDZ38	Misin08G294000	55.78	701	0	772	AT1G73360.1	homeodomain GLABROUS 11
MSHDZ39	Misin11G018600	34.25	727	2e-109	355	AT3G61150.1	homeodomain GLABROUS 1
MSHDZ40	Misin11G044700	34.13	750	5.7e-111	358	AT3G61150.1	homeodomain GLABROUS 1
MSHDZ41	Misin11G195000	56.57	753	0	776	AT4G00730.1	Homeobox-leucine zipper family protein / lipid-binding START domain-containing protein
MSHDZ42	Misin13G100700	46.67	210	1.67e-51	172	AT3G01470.1	homeobox 1
MSHDZ43	Misin13G 129000	64.82	199	2.53e-78	247	AT5G06710.1	homeobox leucine zipper protein
MSHDZ44	Misin13G 199600	43.11	283	1.83e-54	181	AT4G40060.1	homeobox protein 16
MSHDZ45	Misin14G163700	69.69	861	0	1189	AT2G34710.1	Homeobox-leucine zipper family protein / lipid-binding START domain-containing protein
MSHDZ46	Misin18G087800	54.64	701	0	756	AT1G73360.1	homeodomain GLABROUS 11
MSHDZ47	MisinT036700	65.94	781	0	991	AT4G04890.2	protodermal factor 2
MSHDZ48	MisinT415200	46.39	360	2.36e-88	271	AT1G69780.1	Homeobox-leucine zipper protein family
