# Supplementary material for: MsHDZ23, a Novel Miscanthus HD-ZIP Transcription Factor, Participates in Tolerance to Multiple Abiotic Stresses
Source: Int J Mol Sci. 2024 Mar 13;25(6):3253. doi: 10.3390/ijms25063253 (PMC10970430; doi:10.3390/ijms25063253)
Supplement: Supplementary file 1 [file ijms-25-03253-s001.zip › Table S2 Primer Sequences.xlsx]

## Sheet: Sheet1
Table S2 Primer Sequences
Primer	Sequences
MsHDZ23-CDS-F	ATGGACGGCGAGGACGACGT
MsHDZ23-CDS-R	TCACTCACTGAGGGACTCGAATTC
MsHDZ23-MYC-F	GACTTGAATGAATTCATGGACGGCGAGGACGACGT
MsHDZ23-MYC-R	AGTGTCGACGAATTCTCACTCACTGAGGGACTCGAATTC
MsHDZ23-GAL4-F	GGCCGAATTCCCGGGGATGGACGGCGAGGACGACGT
MsHDZ23- GAL4-R	TGGCTGCAGGTCGACTCACTCACTGAGGGACTCGAATTC
MsHDZ23- Gateway -F	GGGGACAAGTTTGTACAAAAAAGCAGGCTCGATGGACGGCGAGGACGACGT
MsHDZ23- Gateway -R	GGGGACCACTTTGTACAAGAAAGCTGGGTCTCACTCACTGAGGGACTCGAATTC
MsHDZ23-pro-F	TCCTATGCATTCAGTCCATTTG
MsHDZ23-pro-R	TTGGATCATTGAAGACCAACAC
MsHDZ23pro-GUS-F	CAGGTCGACGGATCCTCCTATGCATTCAGTCCATTTG
MsHDZ23pro-GUS-R	ACCACCCGGGGATCCTTGGATCATTGAAGACCAACAC
MsHDZ23-pGBKT7 -1F	AATTCCCGGGGATCCCCATGGACGGCGAGGACGACGT
MsHDZ23-pGBKT7 -1R	CAGGTCGACGGATCCTCACAGCGCGCCGCCGTCGC
MsHDZ23-pGBKT7 -2F	AATTCCCGGGGATCCCCGACAAGAACAAGAAGCGCTTCAGCG
MsHDZ23-pGBKT7 -2R	CAGGTCGACGGATCCTCAGCGCTCCAGCTGCTTGGACTT
MsHDZ23-pGBKT7 -3F	AATTCCCGGGGATCCCCGAGTACTCCGCGCTCCGCGAC
MsHDZ23-pGBKT7 -3R	CAGGTCGACGGATCCTCATCACTCACTGAGGGACTCGAATT
MsHDZ23-qRT-F	AGCGAGGAGCAGATCAAGTC
MsHDZ23-qRT-R	CGTGCTTCTCCTTCTTGAGG
